# Supplementary material for: The Biomechanical Effects of Kinesiology Taping Methods on Side-Step Cutting Movements in Chronic Ankle Instability
Source: Healthcare (Basel). 2024 Dec 19;12(24):2561. doi: 10.3390/healthcare12242561 (PMC11675757; doi:10.3390/healthcare12242561)
Supplement: Supplementary file 1 [file healthcare-12-02561-s001.zip]

Archive with 1 entries (1 files):
- healthcare-3321315-supplementary.pdf
